# Supplementary material for: Promotion of malignant phenotype after disruption of the three-dimensional structure of cultured spheroids from colorectal cancer
Source: Oncotarget. 2018 Mar 23;9(22):15968–83. doi: 10.18632/oncotarget.24641 (PMC5882311; doi:10.18632/oncotarget.24641)
Supplement: Supplementary file 3 [file oncotarget-09-15968-s003.xlsx]

## Sheet: average(log2) 
Table S2 WNT target genes after disruption
	6h/pre	24h/pre
AXIN2	1.04543	1.07424
LGR5	1.79246	2.51963
MYC	1.71594	1.27336
CCND1	1.24198	1.26919
LEF1	0.256877	0.544149
PPARD	1.91316	1.07421
JUN	1.7566	0.989193
FOSL1	7.82722	1.89611
PLAUR	1.52235	0.766784
MMP7	1.1316	1.84247
NRCAM	1.50403	1.00539
TCF4	1.09827	1.98841
GAST	1.76564	1.90393
CD44	1.29728	1.07613
EFNB1	0.981395	0.769583
BMP4	1.1772	0.959084
CLDN1	0.953757	0.981469
BIRC5	1.04703	1.03121
VEGFA	0.465305	0.567859
FGF18	1.48211	1.29127
MET	1.36026	1.34227
EDN1	2.9716	2.32987
MYCBP	0.897197	0.916425
L1CAM	1.00436	0.973271
ID2	0.64386	0.946958
JAG1	2.0032	1.35967
MSL1	0.526878	0.669551
TIAM1	1.11372	0.431122
SOX9	1.96237	1.29713
TNFRSF11B	2.74456	1.63029
DKK1	10.413	3.01025

## Sheet: Raw data
			pre	6h	6h/pre	24h	24h/pre	4d	4d/pre
ProbeName	GeneName	Description	Normalized	Normalized		Normalized		Normalized
A_24_P298027	AXIN2	ref|Homo sapiens axin 2 (AXIN2), mRNA [NM_004655]	6.29175	9.40183	1.49431	9.40265	1.49444	14.4542	2.29732
A_23_P148015	AXIN2	ref|Homo sapiens axin 2 (AXIN2), mRNA [NM_004655]	7.45995	6.32885	0.848378	6.60097	0.884855	8.08006	1.08312
A_23_P148015	AXIN2	ref|Homo sapiens axin 2 (AXIN2), mRNA [NM_004655]	7.58751	6.02153	0.793611	6.39943	0.843417	7.55687	0.995963
A_23_P98974	LGR5	ref|Homo sapiens leucine-rich repeat containing G protein-coupled receptor 5 (LGR5), mRNA [NM_003667]	0.0193722	0.0256181	1.32241	0.0516812	2.6678	0.0497706	2.56917
A_23_P98974	LGR5	ref|Homo sapiens leucine-rich repeat containing G protein-coupled receptor 5 (LGR5), mRNA [NM_003667]	0.0174287	0.0394327	2.26251	0.0413317	2.37147	0.0211651	1.21438
A_23_P215956	MYC	ref|Homo sapiens v-myc myelocytomatosis viral oncogene homolog (avian) (MYC), mRNA [NM_002467]	12.2689	23.7838	1.93854	16.7912	1.3686	14.8457	1.21002
A_23_P215956	MYC	ref|Homo sapiens v-myc myelocytomatosis viral oncogene homolog (avian) (MYC), mRNA [NM_002467]	12.5381	23.2704	1.85598	16.4941	1.31552	15.3058	1.22075
A_23_P215956	MYC	ref|Homo sapiens v-myc myelocytomatosis viral oncogene homolog (avian) (MYC), mRNA [NM_002467]	12.9075	22.1794	1.71833	16.5863	1.28501	14.2481	1.10386
A_23_P215956	MYC	ref|Homo sapiens v-myc myelocytomatosis viral oncogene homolog (avian) (MYC), mRNA [NM_002467]	13.0191	24.2895	1.86568	17.5473	1.34781	15.7559	1.21021
A_23_P215956	MYC	ref|Homo sapiens v-myc myelocytomatosis viral oncogene homolog (avian) (MYC), mRNA [NM_002467]	13.0245	22.4506	1.72373	16.8067	1.2904	14.3439	1.1013
A_23_P215956	MYC	ref|Homo sapiens v-myc myelocytomatosis viral oncogene homolog (avian) (MYC), mRNA [NM_002467]	13.2263	23.5389	1.77971	17.9233	1.35513	15.433	1.16684
A_23_P215956	MYC	ref|Homo sapiens v-myc myelocytomatosis viral oncogene homolog (avian) (MYC), mRNA [NM_002467]	12.9017	23.5905	1.82847	17.1155	1.32661	16.4139	1.27223
A_23_P215956	MYC	ref|Homo sapiens v-myc myelocytomatosis viral oncogene homolog (avian) (MYC), mRNA [NM_002467]	13.3208	23.294	1.74869	17.665	1.32612	14.7781	1.1094
A_23_P215956	MYC	ref|Homo sapiens v-myc myelocytomatosis viral oncogene homolog (avian) (MYC), mRNA [NM_002467]	12.5588	22.0862	1.75862	16.8185	1.33918	15.005	1.19478
A_23_P215956	MYC	ref|Homo sapiens v-myc myelocytomatosis viral oncogene homolog (avian) (MYC), mRNA [NM_002467]	13.5082	23.0819	1.70873	17.5534	1.29946	14.3531	1.06255
A_23_P202837	CCND1	ref|Homo sapiens cyclin D1 (CCND1), mRNA [NM_053056]	2.38077	2.95228	1.24005	2.95847	1.24265	2.70281	1.13527
A_23_P202837	CCND1	ref|Homo sapiens cyclin D1 (CCND1), mRNA [NM_053056]	2.38147	2.86985	1.20508	3.09989	1.30167	2.77313	1.16446
A_23_P202837	CCND1	ref|Homo sapiens cyclin D1 (CCND1), mRNA [NM_053056]	2.48225	2.97146	1.19708	3.03085	1.22101	2.57738	1.03832
A_23_P202837	CCND1	ref|Homo sapiens cyclin D1 (CCND1), mRNA [NM_053056]	2.31859	3.08208	1.32929	2.91392	1.25676	2.45317	1.05805
A_23_P202837	CCND1	ref|Homo sapiens cyclin D1 (CCND1), mRNA [NM_053056]	2.34312	2.82378	1.20514	2.83965	1.21191	2.61285	1.11512
A_23_P202837	CCND1	ref|Homo sapiens cyclin D1 (CCND1), mRNA [NM_053056]	2.21375	2.75334	1.24375	2.80776	1.26833	2.51031	1.13396
A_23_P202837	CCND1	ref|Homo sapiens cyclin D1 (CCND1), mRNA [NM_053056]	2.25409	3.1268	1.38717	2.97955	1.32184	2.68292	1.19024
A_23_P202837	CCND1	ref|Homo sapiens cyclin D1 (CCND1), mRNA [NM_053056]	2.27213	2.65587	1.16889	2.75858	1.21409	2.62524	1.15541
A_23_P202837	CCND1	ref|Homo sapiens cyclin D1 (CCND1), mRNA [NM_053056]	2.18987	2.57345	1.17516	2.83233	1.29338	2.52005	1.15078
A_23_P202837	CCND1	ref|Homo sapiens cyclin D1 (CCND1), mRNA [NM_053056]	2.26427	2.87164	1.26824	3.07996	1.36024	2.7389	1.20961
A_24_P20630	LEF1	ref|Homo sapiens lymphoid enhancer-binding factor 1 (LEF1), transcript variant 1, mRNA [NM_016269]	0.0482376	0.0121775	0.252448	0.0425296	0.881669	0.134831	2.79514
A_24_P20630	LEF1	ref|Homo sapiens lymphoid enhancer-binding factor 1 (LEF1), transcript variant 1, mRNA [NM_016269]	0.0406322	0.0106174	0.261305	0.00839581	0.20663	0.127064	3.12719
A_23_P214681	PPARD	ref|Homo sapiens peroxisome proliferator-activated receptor delta (PPARD), transcript variant 1, mRNA [NM_006238]	0.162758	0.292633	1.79797	0.168664	1.03629	0.138224	0.849261
A_23_P214681	PPARD	ref|Homo sapiens peroxisome proliferator-activated receptor delta (PPARD), transcript variant 1, mRNA [NM_006238]	0.168702	0.287866	1.70636	0.154799	0.917587	0.124335	0.737013
A_24_P252130	PPARD	ref|Homo sapiens peroxisome proliferator-activated receptor delta (PPARD), transcript variant 1, mRNA [NM_006238]	4.07522	8.3419	2.04698	4.74193	1.1636	3.32638	0.816247
A_24_P252130	PPARD	ref|Homo sapiens peroxisome proliferator-activated receptor delta (PPARD), transcript variant 1, mRNA [NM_006238]	4.00245	8.4105	2.10134	4.72041	1.17938	3.07373	0.767962
A_33_P3323298	JUN	ref|Homo sapiens jun proto-oncogene (JUN), mRNA [NM_002228]	5.49157	9.90811	1.80424	5.67156	1.03278	4.30044	0.783098
A_33_P3323298	JUN	ref|Homo sapiens jun proto-oncogene (JUN), mRNA [NM_002228]	6.28574	10.7421	1.70897	5.94387	0.945611	4.54347	0.722822
A_23_P161624	FOSL1	ref|Homo sapiens FOS-like antigen 1 (FOSL1), mRNA [NM_005438]	0.365208	2.70357	7.40281	0.6671	1.82663	0.21777	0.59629
A_23_P161624	FOSL1	ref|Homo sapiens FOS-like antigen 1 (FOSL1), mRNA [NM_005438]	0.313677	2.58835	8.25163	0.616561	1.96559	0.281794	0.898356
A_23_P16469	PLAUR	ref|Homo sapiens plasminogen activator, urokinase receptor (PLAUR), transcript variant 3, mRNA [NM_001005377]	2.38086	3.94221	1.65579	1.84344	0.774277	0.871287	0.365955
A_23_P16469	PLAUR	ref|Homo sapiens plasminogen activator, urokinase receptor (PLAUR), transcript variant 3, mRNA [NM_001005377]	2.44229	3.39213	1.38891	1.8544	0.759291	0.776188	0.317812
A_23_P52761	MMP7	ref|Homo sapiens matrix metallopeptidase 7 (matrilysin, uterine) (MMP7), mRNA [NM_002423]	9.57834	10.6021	1.10689	17.1481	1.79029	28.0324	2.92664
A_23_P52761	MMP7	ref|Homo sapiens matrix metallopeptidase 7 (matrilysin, uterine) (MMP7), mRNA [NM_002423]	9.22928	10.6719	1.15631	17.4861	1.89464	28.2716	3.06326
A_24_P252364	NRCAM	ref|Homo sapiens neuronal cell adhesion molecule (NRCAM), transcript variant 1, mRNA [NM_001037132]	0.0113746	0.0107626	0.9462	0.0175774	1.54533	0.0107074	0.941344
A_33_P3301514	NRCAM	ref|Homo sapiens neuronal cell adhesion molecule (NRCAM), transcript variant 4, mRNA [NM_001193582]	0.0113367	0.0298559	2.63357	0.00850726	0.75042	0.0096227	0.848812
A_24_P252364	NRCAM	ref|Homo sapiens neuronal cell adhesion molecule (NRCAM), transcript variant 1, mRNA [NM_001037132]	0.0150813	0.0140607	0.932327	0.010865	0.720425	0.0137831	0.913919
A_23_P27332	TCF4	ref|Homo sapiens transcription factor 4 (TCF4), transcript variant 2, mRNA [NM_003199]	0.0146722	0.0209332	1.42673	0.0285687	1.94714	0.0615799	4.19706
A_23_P27332	TCF4	ref|Homo sapiens transcription factor 4 (TCF4), transcript variant 2, mRNA [NM_003199]	0.0158441	0.0121968	0.769804	0.0321584	2.02968	0.0388613	2.45274
A_23_P159191	GAST	ref|Homo sapiens gastrin (GAST), mRNA [NM_000805]	0.377242	0.625693	1.6586	0.693081	1.83723	0.201535	0.534233
A_23_P159191	GAST	ref|Homo sapiens gastrin (GAST), mRNA [NM_000805]	0.304364	0.569978	1.87268	0.59979	1.97063	0.149708	0.491872
A_33_P3294509	CD44	ref|Homo sapiens CD44 molecule (Indian blood group) (CD44), transcript variant 1, mRNA [NM_000610]	5.15794	6.88617	1.33506	5.5683	1.07956	8.90769	1.72699
A_33_P3294509	CD44	ref|Homo sapiens CD44 molecule (Indian blood group) (CD44), transcript variant 1, mRNA [NM_000610]	5.43583	6.84637	1.25949	5.83105	1.07271	8.81424	1.62151
A_24_P365807	EFNB1	ref|Homo sapiens ephrin-B1 (EFNB1), mRNA [NM_004429]	19.2678	18.9323	0.982588	14.7452	0.765275	14.4829	0.751663
A_24_P365807	EFNB1	ref|Homo sapiens ephrin-B1 (EFNB1), mRNA [NM_004429]	22.1589	21.7202	0.980202	17.1486	0.773892	15.6279	0.705265
A_23_P54144	BMP4	ref|Homo sapiens bone morphogenetic protein 4 (BMP4), transcript variant 1, mRNA [NM_001202]	3.60221	4.19546	1.16469	3.50123	0.971968	3.83082	1.06347
A_23_P54144	BMP4	ref|Homo sapiens bone morphogenetic protein 4 (BMP4), transcript variant 1, mRNA [NM_001202]	3.78733	4.50581	1.18971	3.58358	0.946201	3.91027	1.03246
A_23_P57784	CLDN1	ref|Homo sapiens claudin 1 (CLDN1), mRNA [NM_021101]	0.592375	0.539327	0.91045	0.5578	0.941633	0.437117	0.737906
A_23_P57784	CLDN1	ref|Homo sapiens claudin 1 (CLDN1), mRNA [NM_021101]	0.496608	0.49515	0.997065	0.507188	1.02131	0.486263	0.979168
A_23_P118815	BIRC5	ref|Homo sapiens baculoviral IAP repeat containing 5 (BIRC5), transcript variant 3, mRNA [NM_001012271]	11.494	12.8649	1.11928	11.8084	1.02736	12.8783	1.12043
A_23_P118815	BIRC5	ref|Homo sapiens baculoviral IAP repeat containing 5 (BIRC5), transcript variant 3, mRNA [NM_001012271]	12.0879	12.6449	1.04607	12.6611	1.04741	12.9855	1.07425
A_23_P118815	BIRC5	ref|Homo sapiens baculoviral IAP repeat containing 5 (BIRC5), transcript variant 3, mRNA [NM_001012271]	12.2343	12.6532	1.03424	12.3639	1.01059	12.4732	1.01952
A_23_P118815	BIRC5	ref|Homo sapiens baculoviral IAP repeat containing 5 (BIRC5), transcript variant 3, mRNA [NM_001012271]	12.4515	11.9249	0.957707	12.2778	0.986044	12.6301	1.01434
A_23_P118815	BIRC5	ref|Homo sapiens baculoviral IAP repeat containing 5 (BIRC5), transcript variant 3, mRNA [NM_001012271]	11.2269	11.8157	1.05245	11.2993	1.00645	12.4279	1.10697
A_23_P118815	BIRC5	ref|Homo sapiens baculoviral IAP repeat containing 5 (BIRC5), transcript variant 3, mRNA [NM_001012271]	12.3602	12.4837	1.01	12.2502	0.991103	13.0452	1.05542
A_23_P118815	BIRC5	ref|Homo sapiens baculoviral IAP repeat containing 5 (BIRC5), transcript variant 3, mRNA [NM_001012271]	12.6045	13.4643	1.06822	13.0802	1.03775	12.6841	1.00632
A_23_P118815	BIRC5	ref|Homo sapiens baculoviral IAP repeat containing 5 (BIRC5), transcript variant 3, mRNA [NM_001012271]	11.5714	12.5025	1.08046	12.3443	1.06679	12.5646	1.08582
A_23_P118815	BIRC5	ref|Homo sapiens baculoviral IAP repeat containing 5 (BIRC5), transcript variant 3, mRNA [NM_001012271]	12.1361	12.9652	1.06832	13.1243	1.08142	13.2454	1.09141
A_23_P118815	BIRC5	ref|Homo sapiens baculoviral IAP repeat containing 5 (BIRC5), transcript variant 3, mRNA [NM_001012271]	12.5083	12.9278	1.03353	13.2237	1.05719	13.1858	1.05416
A_24_P12401	VEGFA	ref|Homo sapiens vascular endothelial growth factor A (VEGFA), transcript variant 1, mRNA [NM_001025366]	3.14934	1.61884	0.514026	2.05418	0.652257	2.18208	0.69287
A_23_P70398	VEGFA	ref|Homo sapiens vascular endothelial growth factor A (VEGFA), transcript variant 6, mRNA [NM_001025370]	21.501	9.5588	0.444576	9.60744	0.446838	8.43063	0.392105
A_24_P12401	VEGFA	ref|Homo sapiens vascular endothelial growth factor A (VEGFA), transcript variant 1, mRNA [NM_001025366]	3.46509	1.51533	0.437314	2.09458	0.604482	2.1646	0.624688
A_23_P412389	FGF18	ref|Homo sapiens fibroblast growth factor 18 (FGF18), mRNA [NM_003862]	0.0173184	0.045703	2.63899	0.0385623	2.22667	0.032435	1.87286
A_23_P412389	FGF18	ref|Homo sapiens fibroblast growth factor 18 (FGF18), mRNA [NM_003862]	0.0407215	0.0132438	0.32523	0.0144916	0.355871	0.0496978	1.22043
A_23_P359245	MET	ref|Homo sapiens met proto-oncogene (hepatocyte growth factor receptor) (MET), transcript variant 2, mRNA [NM_000245]	24.1989	31.6298	1.30708	32.2781	1.33387	30.7701	1.27155
A_23_P359245	MET	ref|Homo sapiens met proto-oncogene (hepatocyte growth factor receptor) (MET), transcript variant 2, mRNA [NM_000245]	24.0212	31.7687	1.32253	32.2725	1.3435	31.245	1.30072
A_23_P359245	MET	ref|Homo sapiens met proto-oncogene (hepatocyte growth factor receptor) (MET), transcript variant 2, mRNA [NM_000245]	23.6321	31.8086	1.34599	31.9517	1.35205	30.3599	1.28469
A_23_P359245	MET	ref|Homo sapiens met proto-oncogene (hepatocyte growth factor receptor) (MET), transcript variant 2, mRNA [NM_000245]	23.9631	31.5474	1.3165	31.5006	1.31455	29.1245	1.21539
A_23_P359245	MET	ref|Homo sapiens met proto-oncogene (hepatocyte growth factor receptor) (MET), transcript variant 2, mRNA [NM_000245]	24.5062	33.4428	1.36467	32.5923	1.32996	31.7428	1.29529
A_23_P359245	MET	ref|Homo sapiens met proto-oncogene (hepatocyte growth factor receptor) (MET), transcript variant 2, mRNA [NM_000245]	23.965	32.0332	1.33666	33.6771	1.40526	31.3886	1.30977
A_23_P359245	MET	ref|Homo sapiens met proto-oncogene (hepatocyte growth factor receptor) (MET), transcript variant 2, mRNA [NM_000245]	24.1505	32.5512	1.34785	31.9374	1.32243	29.3121	1.21373
A_23_P359245	MET	ref|Homo sapiens met proto-oncogene (hepatocyte growth factor receptor) (MET), transcript variant 2, mRNA [NM_000245]	22.0101	33.5001	1.52203	29.6019	1.34492	28.1548	1.27918
A_23_P359245	MET	ref|Homo sapiens met proto-oncogene (hepatocyte growth factor receptor) (MET), transcript variant 2, mRNA [NM_000245]	24.2418	32.7651	1.35159	33.5163	1.38258	31.3996	1.29526
A_23_P359245	MET	ref|Homo sapiens met proto-oncogene (hepatocyte growth factor receptor) (MET), transcript variant 2, mRNA [NM_000245]	23.2079	32.2053	1.38768	30.0203	1.29354	30.6737	1.32169
A_23_P214821	EDN1	ref|Homo sapiens endothelin 1 (EDN1), transcript variant 1, mRNA [NM_001955]	1.35168	3.98107	2.94527	3.1213	2.30919	1.28651	0.951783
A_23_P214821	EDN1	ref|Homo sapiens endothelin 1 (EDN1), transcript variant 1, mRNA [NM_001955]	1.29391	4.12206	3.18575	3.13397	2.4221	1.24928	0.965507
A_33_P3258392	EDN1	ref|Homo sapiens endothelin 1 (EDN1), transcript variant 1, mRNA [NM_001955]	0.23977	0.70547	2.94227	0.533626	2.22557	0.22129	0.922923
A_23_P214821	EDN1	ref|Homo sapiens endothelin 1 (EDN1), transcript variant 1, mRNA [NM_001955]	1.41923	4.10251	2.89066	3.18711	2.24566	1.20172	0.846743
A_23_P214821	EDN1	ref|Homo sapiens endothelin 1 (EDN1), transcript variant 1, mRNA [NM_001955]	1.37514	3.93854	2.8641	3.02644	2.20082	1.21415	0.882925
A_23_P214821	EDN1	ref|Homo sapiens endothelin 1 (EDN1), transcript variant 1, mRNA [NM_001955]	1.23928	3.87032	3.12305	3.14068	2.53429	1.29364	1.04387
A_33_P3258392	EDN1	ref|Homo sapiens endothelin 1 (EDN1), transcript variant 1, mRNA [NM_001955]	0.226516	0.70577	3.11577	0.559193	2.46867	0.219135	0.967418
A_23_P214821	EDN1	ref|Homo sapiens endothelin 1 (EDN1), transcript variant 1, mRNA [NM_001955]	1.33184	4.15158	3.11719	3.23137	2.42625	1.30277	0.978176
A_23_P214821	EDN1	ref|Homo sapiens endothelin 1 (EDN1), transcript variant 1, mRNA [NM_001955]	1.36514	4.029	2.95135	3.42794	2.51106	1.20617	0.883555
A_23_P214821	EDN1	ref|Homo sapiens endothelin 1 (EDN1), transcript variant 1, mRNA [NM_001955]	1.43801	4.03378	2.80512	3.0292	2.10653	1.23463	0.858568
A_23_P214821	EDN1	ref|Homo sapiens endothelin 1 (EDN1), transcript variant 1, mRNA [NM_001955]	1.32943	3.94399	2.96667	3.10122	2.33274	1.2647	0.951313
A_23_P214821	EDN1	ref|Homo sapiens endothelin 1 (EDN1), transcript variant 1, mRNA [NM_001955]	1.38503	3.8116	2.752	3.01322	2.17556	1.20861	0.872625
A_23_P201655	MYCBP	ref|Homo sapiens c-myc binding protein (MYCBP), transcript variant 1, mRNA [NM_012333]	1.93739	1.73822	0.897197	1.77547	0.916425	1.7963	0.927175
A_24_P207995	L1CAM	ref|Homo sapiens L1 cell adhesion molecule (L1CAM), transcript variant 1, mRNA [NM_000425]	0.0345075	0.0145173	0.4207	0.0317753	0.920826	0.0240446	0.696793
A_33_P3374443	L1CAM	ref|Homo sapiens L1 cell adhesion molecule (L1CAM), transcript variant 2, mRNA [NM_024003]	0.143231	0.241473	1.6859	0.183285	1.27965	0.101366	0.707707
A_24_P207995	L1CAM	ref|Homo sapiens L1 cell adhesion molecule (L1CAM), transcript variant 1, mRNA [NM_000425]	0.0144527	0.0131012	0.906489	0.0103964	0.71934	0.0207955	1.43887
A_23_P143143	ID2	ref|Homo sapiens inhibitor of DNA binding 2, dominant negative helix-loop-helix protein (ID2), mRNA [NM_002166]	22.9163	15.3517	0.669902	22.9108	0.99976	28.6122	1.24855
A_23_P143143	ID2	ref|Homo sapiens inhibitor of DNA binding 2, dominant negative helix-loop-helix protein (ID2), mRNA [NM_002166]	23.7835	15.7675	0.662958	22.6483	0.952271	28.5897	1.20208
A_32_P69368	ID2	ref|Homo sapiens inhibitor of DNA binding 2, dominant negative helix-loop-helix protein (ID2), mRNA [NM_002166]	12.4426	7.51295	0.603808	11.5634	0.929341	15.8873	1.27685
A_32_P69368	ID2	ref|Homo sapiens inhibitor of DNA binding 2, dominant negative helix-loop-helix protein (ID2), mRNA [NM_002166]	12.3634	7.89739	0.638771	11.207	0.906461	14.5627	1.17788
A_23_P210763	JAG1	ref|Homo sapiens jagged 1 (JAG1), mRNA [NM_000214]	3.02661	5.98331	1.9769	4.10755	1.35714	2.98138	0.985054
A_23_P210763	JAG1	ref|Homo sapiens jagged 1 (JAG1), mRNA [NM_000214]	2.94263	5.97203	2.02949	4.00845	1.3622	2.78013	0.944775
A_33_P3266873	MSL1	ref|Homo sapiens male-specific lethal 1 homolog (Drosophila) (MSL1), mRNA [NM_001012241]	5.40666	2.53309	0.468513	3.62118	0.669763	4.20119	0.777039
A_33_P3356341	MSL1	ref|Homo sapiens male-specific lethal 1 homolog (Drosophila) (MSL1), mRNA [NM_001012241]	0.573898	0.33587	0.585243	0.384132	0.669338	0.517141	0.901101
A_33_P3381751	TIAM1	ref|Homo sapiens T-cell lymphoma invasion and metastasis 1 (TIAM1), mRNA [NM_003253]	0.0207536	0.0269929	1.30063	0.00944503	0.455103	0.0107248	0.516766
A_33_P3381751	TIAM1	ref|Homo sapiens T-cell lymphoma invasion and metastasis 1 (TIAM1), mRNA [NM_003253]	0.0249326	0.0231078	0.92681	0.0101511	0.40714	0.0116595	0.467638
A_23_P26847	SOX9	ref|Homo sapiens SRY (sex determining region Y)-box 9 (SOX9), mRNA [NM_000346]	0.551023	1.02218	1.85506	0.659028	1.19601	0.539898	0.97981
A_23_P26847	SOX9	ref|Homo sapiens SRY (sex determining region Y)-box 9 (SOX9), mRNA [NM_000346]	0.441106	0.912945	2.06967	0.616776	1.39825	0.498309	1.12968
A_23_P71530	TNFRSF11B	ref|Homo sapiens tumor necrosis factor receptor superfamily, member 11b (TNFRSF11B), mRNA [NM_002546]	0.07325	0.173467	2.36815	0.122343	1.67021	0.097426	1.33005
A_23_P71530	TNFRSF11B	ref|Homo sapiens tumor necrosis factor receptor superfamily, member 11b (TNFRSF11B), mRNA [NM_002546]	0.0893891	0.159507	1.78441	0.123626	1.383	0.0681659	0.762575
A_23_P71530	TNFRSF11B	ref|Homo sapiens tumor necrosis factor receptor superfamily, member 11b (TNFRSF11B), mRNA [NM_002546]	0.066119	0.195571	2.95787	0.117227	1.77297	0.117698	1.7801
A_23_P71530	TNFRSF11B	ref|Homo sapiens tumor necrosis factor receptor superfamily, member 11b (TNFRSF11B), mRNA [NM_002546]	0.0510101	0.166354	3.2612	0.110052	2.15746	0.0789659	1.54805
A_23_P71530	TNFRSF11B	ref|Homo sapiens tumor necrosis factor receptor superfamily, member 11b (TNFRSF11B), mRNA [NM_002546]	0.0560515	0.234791	4.18884	0.0821682	1.46594	0.082241	1.46724
A_23_P71530	TNFRSF11B	ref|Homo sapiens tumor necrosis factor receptor superfamily, member 11b (TNFRSF11B), mRNA [NM_002546]	0.070345	0.216839	3.0825	0.126469	1.79784	0.0921771	1.31036
A_23_P71530	TNFRSF11B	ref|Homo sapiens tumor necrosis factor receptor superfamily, member 11b (TNFRSF11B), mRNA [NM_002546]	0.0900684	0.201177	2.2336	0.140755	1.56275	0.113221	1.25706
A_23_P71530	TNFRSF11B	ref|Homo sapiens tumor necrosis factor receptor superfamily, member 11b (TNFRSF11B), mRNA [NM_002546]	0.0784976	0.202583	2.58076	0.109295	1.39234	0.0589876	0.751457
A_23_P71530	TNFRSF11B	ref|Homo sapiens tumor necrosis factor receptor superfamily, member 11b (TNFRSF11B), mRNA [NM_002546]	0.0802825	0.212126	2.64225	0.12754	1.58864	0.0870812	1.08468
A_23_P71530	TNFRSF11B	ref|Homo sapiens tumor necrosis factor receptor superfamily, member 11b (TNFRSF11B), mRNA [NM_002546]	0.0759459	0.178171	2.34602	0.114812	1.51176	0.0821307	1.08144
A_23_P24129	DKK1	ref|Homo sapiens dickkopf homolog 1 (Xenopus laevis) (DKK1), mRNA [NM_012242]	0.113574	1.15339	10.1554	0.342653	3.017	0.255824	2.25248
A_23_P24129	DKK1	ref|Homo sapiens dickkopf homolog 1 (Xenopus laevis) (DKK1), mRNA [NM_012242]	0.107398	1.14599	10.6705	0.322569	3.0035	0.238449	2.22024
